# Supplementary material for: Bone Metastases in Non-Seminomatous Germ Cell Tumors: A 20-Year Retrospective Analysis
Source: J Clin Med. 2024 Jun 2;13(11):3280. doi: 10.3390/jcm13113280 (PMC11172778; doi:10.3390/jcm13113280)
Supplement: Supplementary file 1 [file jcm-13-03280-s001.zip]

Archive with 1 entries (1 files):
- jcm-2966430-supplementary.pdf
